# Supplementary material for: Sterol Carrier Protein X (SCP-x) Regulates Cholesterol Transport in the Migratory Locust Locusta migratoria
Source: Biology (Basel). 2026 Apr 13;15(8):613. doi: 10.3390/biology15080613 (PMC13113942; doi:10.3390/biology15080613)
Supplement: Supplementary file 1 [file biology-15-00613-s001.zip]

Archive with 1 entries (1 files):
- biology-4233873-supplementary.pdf
